# Supplementary material for: Cereal asparagine synthetase genes
Source: Ann Appl Biol. 2020 Sep 4;178(1):6–22. doi: 10.1111/aab.12632 (PMC7818274; doi:10.1111/aab.12632)
Supplement: Supplementary file 1 — Appendix S1: Reference numbers for asparagine synthetase genes analysed in the study. Matrices 1.1–1.15, 2.1–2.10 and 3.1. [file AAB-178-6-s001.xlsx]

## Sheet: Title page
	Cereal asparagine synthetase genes
	Sarah Raffan and Nigel G. Halford1*
	Plant Sciences Department, Rothamsted Research, Harpenden, Hertfordshire AL5 2JQ, United Kingdom
	*To whom correspondence should be addressed: Telephone: 44 1582 938203. Email: nigel.halford@rothamsted.ac.uk
	Email addresses: sarah.raffan@rothamsted.ac.uk (SR); nigel.halford@rothamsted.ac.uk (NGH)
	Supplementary Data
	Supplementary Table 1
	Matrices 1.1 to 1.15
	Matrices 2.1 to 2.10
	Matrix 3.1

## Sheet: Supplementary Table 1
Supplementary Table 1. Reference numbers for asparagine synthetase genes analysed in the study
Species	Common name	Gene name and chromosome	Ensembl reference
Triticum aestivum	Bread wheat	TaASN1 chrm 5A	TraesCS5A02G153900
		TaASN1 chrm 5B	TraesCS5B02G152600
		TaASN1 chrm 5D	TraesCS5D02G159100
		TaASN2 chrm 3A	TraesCS3A02G077100
		TaASN2 chrm 3D	TraesCS3D02G077300
		TaASN3.1 chrm 1A	TraesCS1A02G382800
		TaASN3.1 chrm 1B	TraesCS1B02G408200
		TaASN3.1 chrm 1D	TraesCS1D02G390500
		TaASN3.2 chrm 1A	TraesCS1A02G422100
		TaASN3.2 chrm 1B	TraesCS1B02G453600
		TaASN3.2 chrm 1D	TraesCS1D02G430300
		TaASN4 chrm 4A	TraesCS4A02G109900
		TaASN4 chrm 4B	TraesCS4B02G194400
		TaASN4 chrm 4D	TraesCS4D02G195100
Triticum dicoccoides	Emmer wheat	TdiASN1 chrm 5A	TRIDC5AG025640
		TdiASN1 chrm 5B	TRIDC5BG026790
		TdiASN2 chrm 3A	TRIDC3AG009140
		TdiASN3.1 chrm 1A	TRIDC1AG056280
		TdiASN3.1 chrm1B	TRIDC1BG064720
		TdiASN3.2 chrm 1A	TRIDC1AG062090
		TdiASN3.2 chrm 1B	TRIDC1BG071210
		TdiASN4 chrm 4A	TRIDC4AG015200
		TdiASN34 chrm 4B	TRIDC4BG033760
Aegilops tauschii	Tausch's goatgrass	AetASN1 chrm 5	AET5Gv20393100
		AetASN2 chrm 3	AET3Gv20170100
		AetASN3 chrm 1	AET1Gv20919800
		AetASN4 chrm 1	AET1Gv21000200
		AetASN5 chrm 4	AET4Gv20505300
Triticum urartu	Einkorn wheat	TuASN1	TRIUR3_11865
	(No chromosome location)	TuASN2	TRIUR3_15772
		TuASN3.1	TRIUR3_27580
		TuASN3.2	TRIUR3_05036
		TuASN4	TRIUR3_21196
T. urartu genome data contaminant	Bacterial origin		TRIUR3_27838
	Bacterial origin		TRIUR3_33442
	Bacterial origin		TRIUR3_34781
Hordeum vulgare	Barley	HvASN1 chrm 5	HORVU5Hr1G048100
		HvASN2 chrm 3	HORVU3Hr1G013910
		HvASN3.1 chrm 1	HORVU1Hr1G084370
		HvASN3.2 chrm 1	HORVU1Hr1G092110	Previously annotated as HvASN4 [18]
		HvASN4 chrm 4	HORVU4Hr1G056240	Previously annotated as HvASN5 [18]
Secale cereale	Rye	ScASN1	Scaffold 370516
		ScASN2	Scaffold 174491
		ScASN3.1	Scaffold 3445
		ScASN3.2	Scaffolds 1245, 81708 and 36651
		ScASN4	Scaffold 527072
Brachypodium distachyon	Brachypodium	BdASN1 chrm 4	BRADI_4g45010v3
		BdASN3 chrm 2	BRADI_2g21050v3
		BdASN4 chrm 1	BRADI_1g65540v3
Sorghum bicolor	Sorghum	SbASN1 chrm 5	SORBI_3005G003200
		SbASN3 chrm 10	SORBI_3010G110000
		SbASN4 chrm 1	SORBI_3001G406800
Zea mays	Maize	ZmASN2 chrm 3	Zm00001d044608	Previously annotated as ZmASN2 [19] but Group 1
		ZmASN1 chrm 9	Zm00001d045675	Previously annotated as ZmASN1 [19] but Group 3
		ZmASN3 chrm 1	Zm00001d028750	Previously annotated as ZmASN3 [19] but Group 4
		ZmASN4 chrm 9	Zm00001d047736
		Partial sequence chrm 8	Zm00001d010355
		Partial sequence chrm 1	Zm00001d031563
		Partial sequence chrm 1	Zm00001d028766
Oryza sativa	Rice (Indica)	OsASN2 chrm 6	BGIOSGA021489	Previously annotated as OsASN2 [20] but Group 3
	(Japonica)	OsASN2 chrm 6	Os06g0265000	Previously annotated as OsASN2 [20] but Group 3
	(Indica)	OsASN1 chrm 3	BGIOSGA010942	Previously annotated as OsASN1 [20] but Group 4
	(Japonica)	OsASN1 chrm 3	Os03g0291500	Previously annotated as OsASN1 [20] but Group 4
Arabidopsis thaliana	Arabidopsis	AtASN1	AT3G47340.1

## Sheet: Matrix 1.1 T. aestivum
	TaASN1 chrm5A	TaASN1 chrm5B	TaASN1 chrm5D	TaASN2 chrm3A	TaASN2 chrm3D	TaASN3.1 chrm1A	TaASN3.1 chrm1B	TaASN3.1 chrm1D	TaASN3.2 chrm1A	TaASN3.2 chrm1B	TaASN3.2 chrm1D	TaASN4 chrm4A	TaASN4 chrm4B	TaASN4 chrm4D
TaASN1 chrm5A		97.6	97.8	84.4	84.4	70.2	69.4	69.9	69.5	68.9	70.7	69.9	70.5	70.3
TaASN1 chrm5B	97.6		99.1	84.5	84.5	70.1	69.6	70.1	69.5	69	70.7	69.6	70.2	70.1
TaASN1 chrm5D	97.8	99.1		84.5	84.6	70.4	69.9	70.3	69.9	69.4	71	69.5	70.1	69.9
TaASN2 chrm3A	84.4	84.5	84.5		96.3	69.2	69.3	69.3	68.7	68.1	69.8	67.9	69.3	69
TaASN2 chrm3D	84.4	84.5	84.6	96.3		69.8	70	69.8	69.1	68.5	69.9	68.6	69.9	69.5
TaASN3.1 chrm1A	70.2	70.1	70.4	69.2	69.8		96.4	95.4	92.1	92.1	92.7	62.2	62.6	62.8
TaASN3.1 chrm1B	69.4	69.6	69.9	69.3	70	96.4		96.6	92.3	92	92.7	61.7	62.2	62.4
TaASN3.1 chrm1D	69.9	70.1	70.3	69.3	69.8	95.4	96.6		92.5	93	93	61.9	62.3	62.6
TaASN3.2 chrm1A	69.5	69.5	69.9	68.7	69.1	92.1	92.3	92.5		96.6	95.7	62.5	63	63.3
TaASN3.2 chrm1B	68.9	69	69.4	68.1	68.5	92.1	92	93	96.6		95.7	61.8	62.6	62.8
TaASN3.2 chrm1D	70.7	70.7	71	69.8	69.9	92.7	92.7	93	95.7	95.7		64	64.5	64.6
TaASN4 chrm4A	69.9	69.6	69.5	67.9	68.6	62.2	61.7	61.9	62.5	61.8	64		95.1	95.8
TaASN4 chrm4B	70.5	70.2	70.1	69.3	69.9	62.6	62.2	62.3	63	62.6	64.5	95.1		97.6
TaASN4 chrm4D	70.3	70.1	69.9	69	69.5	62.8	62.4	62.6	63.3	62.8	64.6	95.8	97.6

## Sheet: Matrix 1.2 T. diccoides
	TdiASN1 chrm5A	TdiASN1 chrm5B	TdiASN2 chrm3A	TdiASN3.1 chrm1A	TdiASN3.1 chrm1B	TdiASN3.2 chrm1A	TdiASN3.2 chrm 1B	TdiASN4 chrm4A	TdiASN4 chrm4B
TdiASN1 chrm5A		97.2	83.8	69.8	69.2	69.3	68.5	69.9	69.9
TdiASN1 chrm5B	97.2		84.2	70	69.7	70	69	69.9	69.9
TdiASN2 chrm3A	83.8	84.2		69.2	69.5	69.3	68.7	68.5	69.2
TdiASN3.1 chrm1A	69.8	70	69.2		96.4	91.8	92.1	63	63
TdiASN3.1 chrm1B	69.2	69.7	69.5	96.4		92	91.9	62.5	62.6
TdiASN3.2 chrm1A	69.3	70	69.3	91.8	92		96.6	63	63.1
TdiASN3.2 chrm 1B	68.5	69	68.7	92.1	91.9	96.6		63.3	63.6
TdiASN4 chrm4A	69.9	69.9	68.5	63	62.5	63	63.3		96.6
TdiASN4 chrm4B	69.9	69.9	69.2	63	62.6	63.1	63.6	96.6

## Sheet: Matrix 1.3 T. di, T. aes
	TaASN1 chrm5A	TaASN1 chrm5B	TaASN1 chrm5D	TaASN2 chrm3A	TaASN2 chrm3D	TaASN3.1 chrm1A	TaASN3.1 chrm1B	TaASN3.1 chrm1D	TaASN3.2 chrm1A	TaASN3.2 chrm1B	TaASN3.2 chrm1D	TaASN4 chrm4A	TaASN4 chrm4B	TaASN4 chrm4D	TdiASN1 chrm5A	TdiASN1 chrm5B	TdiASN2 chrm3A	TdiASN3.1 chrm1A	TdiASN3.1 chrm1B	TdiASN3.2 chrm1A	TdiASN3.2 chrm 1B	TdiASN4 chrm4A	TdiASN4 chrm4B
TaASN1 chrm5A		97.6	97.8	84.3	84.3	70.1	69.3	69.8	69.4	68.6	70.5	69.9	70.6	70.3	99.5	97.6	84.3	69.9	69.3	69.5	68.7	70.1	70.4
TaASN1 chrm5B	97.6		99.1	84.4	84.4	70	69.5	69.9	69.4	68.7	70.5	69.6	70.3	70.1	97	99.7	84.4	69.8	69.5	69.6	68.9	69.8	70.2
TaASN1 chrm5D	97.8	99.1		84.4	84.5	70.3	69.8	70.1	69.8	69.1	70.8	69.6	70.2	69.9	97.3	99.2	84.4	70.1	69.8	69.9	69.2	69.7	70
TaASN2 chrm3A	84.3	84.4	84.4		96.5	69.2	69.2	69.2	68.6	68.1	69.6	67.9	69.3	68.8	83.8	84.1	100	69	69.2	68.7	68.1	68.2	69.1
TaASN2 chrm3D	84.3	84.4	84.5	96.5		69.6	69.8	69.6	69	68.3	69.7	68.4	69.8	69.4	83.9	84	96.5	69.3	69.8	69	68.4	68.7	69.7
TaASN3.1 chrm1A	70.1	70	70.3	69.2	69.6		96.4	95.4	92.1	92.2	92.8	62.1	62.8	62.9	69.7	69.9	69.2	99.5	96.4	91.6	91.9	62.5	62.8
TaASN3.1 chrm1B	69.3	69.5	69.8	69.2	69.8	96.4		96.6	92.3	92.1	92.7	61.6	62.4	62.5	68.9	69.4	69.2	96.4	100	91.8	91.7	62	62.4
TaASN3.1 chrm1D	69.8	69.9	70.1	69.2	69.6	95.4	96.6		92.5	93.1	93	61.9	62.4	62.7	69.3	69.8	69.2	95.4	96.6	92.1	92.7	62.2	62.5
TaASN3.2 chrm1A	69.4	69.4	69.8	68.6	69	92.1	92.3	92.5		97.1	95.7	62.5	63.2	63.3	68.9	69.2	68.6	91.9	92.3	99.6	96.7	62.7	63.1
TaASN3.2 chrm1B	68.6	68.7	69.1	68.1	68.3	92.2	92.1	93.1	97.1		95.6	61.9	62.8	62.9	68.2	68.6	68.1	92.2	92.1	96.9	98.1	62.2	62.6
TaASN3.2 chrm1D	70.5	70.5	70.8	69.6	69.7	92.8	92.7	93	95.7	95.6		64.4	64.9	64.9	70.1	70.3	69.6	92.7	92.7	95.4	95.2	64.6	64.9
TaASN4 chrm4A	69.9	69.6	69.6	67.9	68.4	62.1	61.6	61.9	62.5	61.9	64.4		95.4	95.9	69.6	69.6	67.9	61.9	61.6	61.9	62.4	99.2	95.9
TaASN4 chrm4B	70.6	70.3	70.2	69.3	69.8	62.8	62.4	62.4	63.2	62.8	64.9	95.4		97.5	70.2	70.2	69.3	62.6	62.4	62.3	63.3	96.4	99.6
TaASN4 chrm4D	70.3	70.1	69.9	68.8	69.4	62.9	62.5	62.7	63.3	62.9	64.9	95.9	97.5		70	69.9	68.8	62.8	62.5	62.6	63.4	97.3	97.7
TdiASN1 chrm5A	99.5	97	97.3	83.8	83.9	69.7	68.9	69.3	68.9	68.2	70.1	69.6	70.2	70		97.3	83.8	69.5	68.9	69	68.2	69.8	70.1
TdiASN1 chrm5B	97.6	99.7	99.2	84.1	84	69.9	69.4	69.8	69.2	68.6	70.3	69.6	70.2	69.9	97.3		84.1	69.6	69.4	69.6	68.7	69.8	70
TdiASN2 chrm3A	84.3	84.4	84.4	100	96.5	69.2	69.2	69.2	68.6	68.1	69.6	67.9	69.3	68.8	83.8	84.1		69	69.2	68.7	68.1	68.2	69.1
TdiASN3.1 chrm1A	69.9	69.8	70.1	69	69.3	99.5	96.4	95.4	91.9	92.2	92.7	61.9	62.6	62.8	69.5	69.6	69		96.4	91.8	92	62.3	62.6
TdiASN3.1 chrm1B	69.3	69.5	69.8	69.2	69.8	96.4	100	96.6	92.3	92.1	92.7	61.6	62.4	62.5	68.9	69.4	69.2	96.4		91.8	91.7	62	62.4
TdiASN3.2 chrm1A	69.5	69.6	69.9	68.7	69	91.6	91.8	92.1	99.6	96.9	95.4	61.9	62.3	62.6	69	69.6	68.7	91.8	91.8		96.6	62.6	63
TdiASN3.2 chrm 1B	68.7	68.9	69.2	68.1	68.4	91.9	91.7	92.7	96.7	98.1	95.2	62.4	63.3	63.4	68.2	68.7	68.1	92	91.7	96.6		62.8	63.3
TdiASN4 chrm4A	70.1	69.8	69.7	68.2	68.7	62.5	62	62.2	62.7	62.2	64.6	99.2	96.4	97.3	69.8	69.8	68.2	62.3	62	62.6	62.8		96.6
TdiASN4 chrm4B	70.4	70.2	70	69.1	69.7	62.8	62.4	62.5	63.1	62.6	64.9	95.9	99.6	97.7	70.1	70	69.1	62.6	62.4	63	63.3	96.6

## Sheet: Matrix 1.4 T. durum
	TduASN1 chrm5A	TduASN1 chrm5B	TduASN2	TduASN2 chrm3A	TduASN3.1 chrm1A	TduASN3.1 chrm1B	TduASN3.2 chrm1A	TduASN3.2 chrm1B	TduASN4 chrm4A	TduASN4 chrm4B
TduASN1 chrm5A		97.4	84	79.7	70.1	70.6	67.6	69.1	67.1	69.4
TduASN1 chrm5B	97.4		84	79.8	70.2	70.8	67.8	69.2	67.2	69.3
TduASN2	84	84		91	69	70.2	66.6	68.6	65.9	68.8
TduASN2 chrm3A	79.7	79.8	91		68.3	68.4	65.3	66.8	64.3	65.6
TduASN3.1 chrm1A	70.1	70.2	69	68.3		93.2	91.2	91.7	62.6	62.9
TduASN3.1 chrm1B	70.6	70.8	70.2	68.4	93.2		89.4	92.5	62.5	64.5
TduASN3.2 chrm1A	67.6	67.8	66.6	65.3	91.2	89.4		92.9	60.9	61.6
TduASN3.2 chrm1B	69.1	69.2	68.6	66.8	91.7	92.5	92.9		60.8	63
TduASN4 chrm4A	67.1	67.2	65.9	64.3	62.6	62.5	60.9	60.8		92.9
TduASN4 chrm4B	69.4	69.3	68.8	65.6	62.9	64.5	61.6	63	92.9

## Sheet: Matrix 1.5 T. du, T. aes
	TaASN1 chrm5A	TaASN1 chrm5B	TaASN1 chrm5D	TaASN2 chrm3A	TaASN2 chrm3D	TaASN3.1 chrm1A	TaASN3.1 chrm1B	TaASN3.1 chrm1D	TaASN3.2 chrm1A	TaASN3.2 chrm1B	TaASN3.2 chrm1D	TaASN4 chrm4A	TaASN4 chrm4B	TaASN4 chrm4D	TduASN1 chrm5A	TduASN1 chrm5B	TduASN2	TduASN2 chrm3A	TduASN3.1 chrm1A	TduASN3.1 chrm1B	TduASN3.2 chrm1A	TduASN3.2 chrm1B	TduASN4 chrm4A	TduASN4 chrm4B
TaASN1 chrm5A		97.5	97.8	84.1	84.1	70.8	69.9	69.7	69.5	68.9	70.5	69	69.7	69.6	99.8	97.6	84.3	80.2	70.1	70.5	68.1	69.4	67	69.6
TaASN1 chrm5B	97.5		99.1	84.2	84.1	70.7	70	69.8	69.3	68.8	70.4	68.8	69.5	69.3	97.3	99.8	84.3	80.4	70	70.5	68	69.3	66.9	69.4
TaASN1 chrm5D	97.8	99.1		84.3	84.2	71	70.3	70	69.7	69.2	70.8	68.7	69.3	69.1	97.7	99.2	84.4	80.4	70.3	70.8	68.3	69.7	66.6	69.2
TaASN2 chrm3A	84.1	84.2	84.3		96.7	69.5	69.5	69.1	68.2	67.8	69.5	67.5	68.5	68.4	84	84.1	95.6	94.7	68.8	69.9	66.6	68.4	65.7	68.3
TaASN2 chrm3D	84.1	84.1	84.2	96.7		69.7	69.8	69.2	68.4	68	69.7	67.7	68.7	68.5	83.9	84	96.1	92	69	70.4	66.8	68.6	65.7	68.6
TaASN3.1 chrm1A	70.8	70.7	71	69.5	69.7		96.5	95.7	92.2	92.4	92.9	63.5	63.7	64	70.7	70.7	69.6	67.8	98.2	94.5	89.8	92.9	61.9	63.6
TaASN3.1 chrm1B	69.9	70	70.3	69.5	69.8	96.5		96.7	92.3	92.3	92.8	63	63.3	63.6	69.7	70	69.6	67.8	95.1	97.7	89.8	92.6	61.3	63.2
TaASN3.1 chrm1D	69.7	69.8	70	69.1	69.2	95.7	96.7		92.3	93	93	62.6	62.8	63	69.6	69.9	69.1	67.6	94.3	96	89.8	92.3	60.9	62.7
TaASN3.2 chrm1A	69.5	69.3	69.7	68.2	68.4	92.2	92.3	92.3		97.2	95.9	63.2	63.5	63.7	69.4	69.5	68.5	66.6	90.5	92.8	97.1	96.2	61.5	63.4
TaASN3.2 chrm1B	68.9	68.8	69.2	67.8	68	92.4	92.3	93	97.2		95.7	62.5	63	63.2	68.8	68.9	68	66.3	90.9	92.5	94.7	98.8	60.8	62.9
TaASN3.2 chrm1D	70.5	70.4	70.8	69.5	69.7	92.9	92.8	93	95.9	95.7		64.6	65.2	65.4	70.4	70.4	69.5	67.6	91.4	94.2	93.2	95.7	62.7	65.1
TaASN4 chrm4A	69	68.8	68.7	67.5	67.7	63.5	63	62.6	63.2	62.5	64.6		95.3	95.9	68.9	68.9	67.7	65.3	63.1	64	61.5	61.7	96.3	95.8
TaASN4 chrm4B	69.7	69.5	69.3	68.5	68.7	63.7	63.3	62.8	63.5	63	65.2	95.3		97	69.6	69.5	68.6	66.1	63.3	64.4	61.8	62.1	92.8	99.8
TaASN4 chrm4D	69.6	69.3	69.1	68.4	68.5	64	63.6	63	63.7	63.2	65.4	95.9	97		69.5	69.4	68.6	66.1	63.6	64.8	62	62.3	93.3	96.9
TduASN1 chrm5A	99.8	97.3	97.7	84	83.9	70.7	69.7	69.6	69.4	68.8	70.4	68.9	69.6	69.5		97.4	84.1	80.1	69.9	70.4	68	69.3	66.9	69.5
TduASN1 chrm5B	97.6	99.8	99.2	84.1	84	70.7	70	69.9	69.5	68.9	70.4	68.9	69.5	69.4	97.4		84.2	80.3	70	70.6	68.1	69.3	67	69.4
TduASN2	84.3	84.3	84.4	95.6	96.1	69.6	69.6	69.1	68.5	68	69.5	67.7	68.6	68.6	84.1	84.2		91.4	68.8	69.8	66.9	68.5	65.6	68.5
TduASN2 chrm3A	80.2	80.4	80.4	94.7	92	67.8	67.8	67.6	66.6	66.3	67.6	65.3	66.1	66.1	80.1	80.3	91.4		68	68.1	64.5	66.7	64.2	66
TduASN3.1 chrm1A	70.1	70	70.3	68.8	69	98.2	95.1	94.3	90.5	90.9	91.4	63.1	63.3	63.6	69.9	70	68.8	68		93.1	90.7	91.4	62.9	63.3
TduASN3.1 chrm1B	70.5	70.5	70.8	69.9	70.4	94.5	97.7	96	92.8	92.5	94.2	64	64.4	64.8	70.4	70.6	69.8	68.1	93.1		90.3	92.5	62.2	64.3
TduASN3.2 chrm1A	68.1	68	68.3	66.6	66.8	89.8	89.8	89.8	97.1	94.7	93.2	61.5	61.8	62	68	68.1	66.9	64.5	90.7	90.3		93.8	60.7	61.8
TduASN3.2 chrm1B	69.4	69.3	69.7	68.4	68.6	92.9	92.6	92.3	96.2	98.8	95.7	61.7	62.1	62.3	69.3	69.3	68.5	66.7	91.4	92.5	93.8		60.4	62.6
TduASN4 chrm4A	67	66.9	66.6	65.7	65.7	61.9	61.3	60.9	61.5	60.8	62.7	96.3	92.8	93.3	66.9	67	65.6	64.2	62.9	62.2	60.7	60.4		92.7
TduASN4 chrm4B	69.6	69.4	69.2	68.3	68.6	63.6	63.2	62.7	63.4	62.9	65.1	95.8	99.8	96.9	69.5	69.4	68.5	66	63.3	64.3	61.8	62.6	92.7

## Sheet: Matrix 1.6 T. du, T. di, T. aes
	TaASN1 chrm5A	TaASN1 chrm5B	TaASN1 chrm5D	TaASN2 chrm3A	TaASN2 chrm3D	TaASN3.1 chrm1A	TaASN3.1 chrm1B	TaASN3.1 chrm1D	TaASN3.2 chrm1A	TaASN3.2 chrm1B	TaASN3.2 chrm1D	TaASN4 chrm4A	TaASN4 chrm4B	TaASN4 chrm4D	TdiASN1 chrm5A	TdiASN1 chrm5B	TdiASN2 chrm3A	TdiASN3.1 chrm1A	TdiASN3.1 chrm1B	TdiASN3.2 chrm1A	TdiASN3.2 chrm 1B	TdiASN4 chrm4A	TdiASN4 chrm4B	TduASN1 chrm5A	TduASN1 chrm5B	TduASN2	TduASN2 chrm3A	TduASN3.1 chrm1A	TduASN3.1 chrm1B	TduASN3.2 chrm1A	TduASN3.2 chrm1B	TduASN4 chrm4A	TduASN4 chrm4B
TaASN1 chrm5A		97.6	97.8	84.2	84.3	70.3	69.5	70.1	69.6	68.9	70.6	68.5	69.5	69.5	99.5	97.7	84.2	70.2	69.5	69.6	69	68.8	69.4	99.8	97.7	84.2	81	69.7	70.5	68.3	68.7	66.5	69.5
TaASN1 chrm5B	97.6		99.1	84.2	84.4	70.2	69.7	70.2	69.5	68.9	70.6	68.4	69.4	69.4	97	99.8	84.2	70	69.7	69.6	69.2	68.7	69.3	97.4	99.8	84.3	81.1	69.7	70.5	68.2	68.8	66.7	69.4
TaASN1 chrm5D	97.8	99.1		84.3	84.5	70.5	70	70.3	69.9	69.3	71	68.2	69.2	69.1	97.3	99.3	84.3	70.3	70	70	69.4	68.5	69.1	97.7	99.3	84.4	81.1	70	70.7	68.6	69.2	66.3	69.2
TaASN2 chrm3A	84.2	84.2	84.3		96.2	69.5	69.6	69.3	68.4	67.9	69.5	67	68.2	68.1	83.7	84	100	69.4	69.6	68.5	68	67.4	68.2	84	84.1	94.9	95	69	69.9	67.1	68.2	65.4	68.2
TaASN2 chrm3D	84.3	84.4	84.5	96.2		69.6	69.8	69.5	68.4	67.7	69.7	67.4	68.7	68.4	83.8	84.1	96.2	69.5	69.8	68.4	67.8	67.8	68.6	84.2	84.2	95.8	92.2	69.1	70.4	67.1	68	65.6	68.6
TaASN3.1 chrm1A	70.3	70.2	70.5	69.5	69.6		96.4	95.5	92.1	92.3	93	62.8	63.2	63.4	69.9	70.2	69.5	99.7	96.4	91.8	92.3	63.2	63.3	70.2	70.3	69.4	67.7	98.5	94.4	89.4	92.8	61.4	63.3
TaASN3.1 chrm1B	69.5	69.7	70	69.6	69.8	96.4		96.7	92.1	92.1	92.9	62.4	62.8	63	69.1	69.7	69.6	96.5	100	91.8	92.1	62.8	62.9	69.4	69.8	69.4	67.7	95.3	97.6	89.4	92.6	60.9	62.9
TaASN3.1 chrm1D	70.1	70.2	70.3	69.3	69.5	95.5	96.7		92.4	93.1	93	62.6	62.9	63.3	69.7	70.1	69.3	95.6	96.7	92.1	93	63	63	70	70.3	69.4	67.7	94.4	95.9	89.6	92.2	61.1	63.1
TaASN3.2 chrm1A	69.6	69.5	69.9	68.4	68.4	92.1	92.1	92.4		97.2	95.9	63.2	63.7	63.9	69.2	69.4	68.4	92	92.1	99.6	96.9	63.4	63.7	69.5	69.6	68.6	66.8	90.7	92.8	96.6	95.8	61.6	63.7
TaASN3.2 chrm1B	68.9	68.9	69.3	67.9	67.7	92.3	92.1	93.1	97.2		95.9	62.5	63.2	63.4	68.4	68.8	67.9	92.3	92.1	96.9	98.2	62.8	63.1	68.8	69	68	66.4	91.1	92.5	94.3	98.4	60.9	63.3
TaASN3.2 chrm1D	70.6	70.6	71	69.5	69.7	93	92.9	93	95.9	95.9		64.5	65	65.3	70.3	70.5	69.5	93	92.9	95.7	95.4	64.8	65.2	70.5	70.7	69.7	67.8	91.6	93.5	92.8	95.6	62.7	65
TaASN4 chrm4A	68.5	68.4	68.2	67	67.4	62.8	62.4	62.6	63.2	62.5	64.5		95.3	96	68.1	68.4	67	62.7	62.4	62.6	63.2	99.3	96	68.4	68.4	67.4	65	62.3	63.8	62	62.1	96.4	96.1
TaASN4 chrm4B	69.5	69.4	69.2	68.2	68.7	63.2	62.8	62.9	63.7	63.2	65	95.3		97.5	69.1	69.3	68.2	63.1	62.8	62.9	63.9	96.5	99.7	69.4	69.4	68.6	66.3	62.7	64.2	62.6	62.4	92.9	99.9
TaASN4 chrm4D	69.5	69.4	69.1	68.1	68.4	63.4	63	63.3	63.9	63.4	65.3	96	97.5		69.1	69.3	68.1	63.3	63	63.2	64	97.2	97.7	69.4	69.4	68.6	66.1	62.9	64.6	62.7	62.5	93.4	97.5
TdiASN1 chrm5A	99.5	97	97.3	83.7	83.8	69.9	69.1	69.7	69.2	68.4	70.3	68.1	69.1	69.1		97.2	83.7	69.8	69.1	69.1	68.5	68.5	69.1	99.7	97.2	83.7	80.5	69.3	70.2	67.9	68.2	66.2	69.1
TdiASN1 chrm5B	97.7	99.8	99.3	84	84.1	70.2	69.7	70.1	69.4	68.8	70.5	68.4	69.3	69.3	97.2		84	69.9	69.7	69.7	69	68.6	69.2	97.5	99.9	84.1	81.5	69.8	70.4	68.7	68.7	67	69.3
TdiASN2 chrm3A	84.2	84.2	84.3	100	96.2	69.5	69.6	69.3	68.4	67.9	69.5	67	68.2	68.1	83.7	84		69.4	69.6	68.5	68	67.4	68.2	84	84.1	94.9	95	69	69.9	67.1	68.2	65.4	68.2
TdiASN3.1 chrm1A	70.2	70	70.3	69.4	69.5	99.7	96.5	95.6	92	92.3	93	62.7	63.1	63.3	69.8	69.9	69.4		96.5	91.7	92.2	63.1	63.2	70.1	70.1	69.2	67.5	98.7	94.5	89.4	92.8	61.3	63.2
TdiASN3.1 chrm1B	69.5	69.7	70	69.6	69.8	96.4	100	96.7	92.1	92.1	92.9	62.4	62.8	63	69.1	69.7	69.6	96.5		91.8	92.1	62.8	62.9	69.4	69.8	69.4	67.7	95.3	97.6	89.4	92.6	60.9	62.9
TdiASN3.2 chrm1A	69.6	69.6	70	68.5	68.4	91.8	91.8	92.1	99.6	96.9	95.7	62.6	62.9	63.2	69.1	69.7	68.5	91.7	91.8		96.8	63.4	63.6	69.5	69.7	68.4	67.8	91.6	92.5	99.6	94	63.1	63.7
TdiASN3.2 chrm 1B	69	69.2	69.4	68	67.8	92.3	92.1	93	96.9	98.2	95.4	63.2	63.9	64	68.5	69	68	92.2	92.1	96.8		63.6	63.9	68.9	69.2	68.1	66.4	91	92.2	94.1	97	61.7	64
TdiASN4 chrm4A	68.8	68.7	68.5	67.4	67.8	63.2	62.8	63	63.4	62.8	64.8	99.3	96.5	97.2	68.5	68.6	67.4	63.1	62.8	63.4	63.6		96.5	68.7	68.7	67.8	65.5	62.7	64.1	62.3	62.7	96.2	96.6
TdiASN4 chrm4B	69.4	69.3	69.1	68.2	68.6	63.3	62.9	63	63.7	63.1	65.2	96	99.7	97.7	69.1	69.2	68.2	63.2	62.9	63.6	63.9	96.5		69.3	69.3	68.6	66.3	62.8	64.3	62.7	63.1	92.9	99.7
TduASN1 chrm5A	99.8	97.4	97.7	84	84.2	70.2	69.4	70	69.5	68.8	70.5	68.4	69.4	69.4	99.7	97.5	84	70.1	69.4	69.5	68.9	68.7	69.3		97.5	84	80.8	69.6	70.4	68.2	68.5	66.4	69.4
TduASN1 chrm5B	97.7	99.8	99.3	84.1	84.2	70.3	69.8	70.3	69.6	69	70.7	68.4	69.4	69.4	97.2	99.9	84.1	70.1	69.8	69.7	69.2	68.7	69.3	97.5		84.1	81	69.8	70.6	68.3	68.9	66.7	69.4
TduASN2	84.2	84.3	84.4	94.9	95.8	69.4	69.4	69.4	68.6	68	69.7	67.4	68.6	68.6	83.7	84.1	94.9	69.2	69.4	68.4	68.1	67.8	68.6	84	84.1		91.4	68.7	69.9	67.2	68	65.6	68.5
TduASN2 chrm3A	81	81.1	81.1	95	92.2	67.7	67.7	67.7	66.8	66.4	67.8	65	66.3	66.1	80.5	81.5	95	67.5	67.7	67.8	66.4	65.5	66.3	80.8	81	91.4		67.7	68.2	64.8	66.6	64.2	66.3
TduASN3.1 chrm1A	69.7	69.7	70	69	69.1	98.5	95.3	94.4	90.7	91.1	91.6	62.3	62.7	62.9	69.3	69.8	69	98.7	95.3	91.6	91	62.7	62.8	69.6	69.8	68.7	67.7		93.2	91.1	91.7	62.2	62.8
TduASN3.1 chrm1B	70.5	70.5	70.7	69.9	70.4	94.4	97.6	95.9	92.8	92.5	93.5	63.8	64.2	64.6	70.2	70.4	69.9	94.5	97.6	92.5	92.2	64.1	64.3	70.4	70.6	69.9	68.2	93.2		89.7	92.3	62.1	64.2
TduASN3.2 chrm1A	68.3	68.2	68.6	67.1	67.1	89.4	89.4	89.6	96.6	94.3	92.8	62	62.6	62.7	67.9	68.7	67.1	89.4	89.4	99.6	94.1	62.3	62.7	68.2	68.3	67.2	64.8	91.1	89.7		93.3	61.2	62.7
TduASN3.2 chrm1B	68.7	68.8	69.2	68.2	68	92.8	92.6	92.2	95.8	98.4	95.6	62.1	62.4	62.5	68.2	68.7	68.2	92.8	92.6	94	97	62.7	63.1	68.5	68.9	68	66.6	91.7	92.3	93.3		60.8	63.3
TduASN4 chrm4A	66.5	66.7	66.3	65.4	65.6	61.4	60.9	61.1	61.6	60.9	62.7	96.4	92.9	93.4	66.2	67	65.4	61.3	60.9	63.1	61.7	96.2	92.9	66.4	66.7	65.6	64.2	62.2	62.1	61.2	60.8		93
TduASN4 chrm4B	69.5	69.4	69.2	68.2	68.6	63.3	62.9	63.1	63.7	63.3	65	96.1	99.9	97.5	69.1	69.3	68.2	63.2	62.9	63.7	64	96.6	99.7	69.4	69.4	68.5	66.3	62.8	64.2	62.7	63.3	93

## Sheet: Matrix 1.7 A. tauschii
	AetASN1 chrm5D	AetASN2 chrm3D	AetASN3.1 chrm1D	AetASN3.2 chrm1D	AetASN4 chrm4D
AetASN1 chrm5D		84.3	70.5	70.4	71.1
AetASN2 chrm3D	84.3		70.7	69.8	71
AetASN3.1 chrm1D	70.5	70.7		92.7	65.3
AetASN3.2 chrm1D	70.4	69.8	92.7		65.9
AetASN4 chrm4D	71.1	71	65.3	65.9

## Sheet: Matrix 1.8 A. tau, T. aes
	AetASN1 chrm5D (Aet20393100)	AetASN2 chrm3D (Aet20170100)	AetASN3.1 chrm1D (Aet20919800)	AetASN3.2 chrm1D (Aet21000200)	AetASN4 chrm4D (Aet20505300)	TaASN1 chrm5A	TaASN1 chrm5B	TaASN1 chrm5D	TaASN2 chrm3A	TaASN2 chrm3D	TaASN3.1 chrm1A	TaASN3.1 chrm1B	TaASN3.1 chrm1D	TaASN3.2 chrm1A	TaASN3.2 chrm1B	TaASN3.2 chrm1D	TaASN4 chrm4A	TaASN4 chrm4B	TaASN4 chrm4D
AetASN1 chrm5D (Aet20393100)		84.5	69.7	69.4	71.4	97.8	99.1	100	84.4	84.5	69.9	69.4	69.8	69.6	68.8	70.8	69.4	69.7	69.6
AetASN2 chrm3D (Aet20170100)	84.5		69.5	68.5	71.4	84.3	84.3	84.5	96.8	100	69.3	69.4	69.3	68.7	67.9	69.7	68.6	69.6	69.2
AetASN3.1 chrm1D (Aet20919800)	69.7	69.5		92.7	64.7	69.5	69.6	69.7	69.1	69.5	95.2	96.4	99.6	92.4	92.8	92.7	62.1	62.3	62.7
AetASN3.2 chrm1D (Aet21000200)	69.4	68.5	92.7		65.6	69	69.1	69.4	68.5	68.5	92.4	92.3	92.9	97.5	97.7	97.4	62.7	63.3	63.5
AetASN4 chrm4D (Aet20505300)	71.4	71.4	64.7	65.6		72	71.7	71.4	70.9	71.4	65.1	64.8	64.9	65.7	65.1	65.2	97.3	97.8	99.9
	AetASN1 chrm5D	AetASN2 chrm3D	AetASN3.1 chrm1D	AetASN3.2 chrm1D	AetASN4 chrm4D	TaASN1 chrm5A	TaASN1 chrm5B	TaASN1 chrm5D	TaASN2 chrm3A	TaASN2 chrm3D	TaASN3.1 chrm1A	TaASN3.1 chrm1B	TaASN3.1 chrm1D	TaASN3.2 chrm1A	TaASN3.2 chrm1B	TaASN3.2 chrm1D	TaASN4 chrm4A	TaASN4 chrm4B	TaASN4 chrm4D
AetASN1 chrm5D		84.5	69.7	69.4	71.4	97.8	99.1	100	84.4	84.5	69.9	69.4	69.8	69.6	68.8	70.8	69.4	69.7	69.6
AetASN2 chrm3D	84.5		69.5	68.5	71.4	84.3	84.3	84.5	96.8	100	69.3	69.4	69.3	68.7	67.9	69.7	68.6	69.6	69.2
AetASN3.1 chrm1D	69.7	69.5		92.7	64.7	69.5	69.6	69.7	69.1	69.5	95.2	96.4	99.6	92.4	92.8	92.7	62.1	62.3	62.7
AetASN3.2 chrm1D	69.4	68.5	92.7		65.6	69	69.1	69.4	68.5	68.5	92.4	92.3	92.9	97.5	97.7	97.4	62.7	63.3	63.5
AetASN4 chrm4D	71.4	71.4	64.7	65.6		72	71.7	71.4	70.9	71.4	65.1	64.8	64.9	65.7	65.1	65.2	97.3	97.8	99.9
TaASN1 chrm5A	97.8	84.3	69.5	69	72		97.6	97.8	84.2	84.3	69.7	68.9	69.6	69.3	68.4	70.3	69.9	70.2	70
TaASN1 chrm5B	99.1	84.3	69.6	69.1	71.7	97.6		99.1	84.3	84.3	69.7	69.2	69.7	69.2	68.5	70.5	69.5	69.9	69.8
TaASN1 chrm5D	100	84.5	69.7	69.4	71.4	97.8	99.1		84.4	84.5	69.9	69.4	69.8	69.6	68.8	70.8	69.4	69.7	69.6
TaASN2 chrm3A	84.4	96.8	69.1	68.5	70.9	84.2	84.3	84.4		96.8	69.1	69.2	69.1	68.5	67.8	69.6	68.1	69.2	68.9
TaASN2 chrm3D	84.5	100	69.5	68.5	71.4	84.3	84.3	84.5	96.8		69.3	69.4	69.3	68.7	67.9	69.7	68.6	69.6	69.2
TaASN3.1 chrm1A	69.9	69.3	95.2	92.4	65.1	69.7	69.7	69.9	69.1	69.3		96.4	95.4	92.1	92.4	92.8	62.3	62.7	62.9
TaASN3.1 chrm1B	69.4	69.4	96.4	92.3	64.8	68.9	69.2	69.4	69.2	69.4	96.4		96.6	92.2	92.2	92.8	61.8	62.2	62.5
TaASN3.1 chrm1D	69.8	69.3	99.6	92.9	64.9	69.6	69.7	69.8	69.1	69.3	95.4	96.6		92.4	93.1	92.9	62.3	62.6	63
TaASN3.2 chrm1A	69.6	68.7	92.4	97.5	65.7	69.3	69.2	69.6	68.5	68.7	92.1	92.2	92.4		97.1	95.7	62.9	63.3	63.6
TaASN3.2 chrm1B	68.8	67.9	92.8	97.7	65.1	68.4	68.5	68.8	67.8	67.9	92.4	92.2	93.1	97.1		95.7	62.3	62.9	63.2
TaASN3.2 chrm1D	70.8	69.7	92.7	97.4	65.2	70.3	70.5	70.8	69.6	69.7	92.8	92.8	92.9	95.7	95.7		64.4	65	65.1
TaASN4 chrm4A	69.4	68.6	62.1	62.7	97.3	69.9	69.5	69.4	68.1	68.6	62.3	61.8	62.3	62.9	62.3	64.4		95.3	96
TaASN4 chrm4B	69.7	69.6	62.3	63.3	97.8	70.2	69.9	69.7	69.2	69.6	62.7	62.2	62.6	63.3	62.9	65	95.3		97.6
TaASN4 chrm4D	69.6	69.2	62.7	63.5	99.9	70	69.8	69.6	68.9	69.2	62.9	62.5	63	63.6	63.2	65.1	96	97.6

[truncated: 18 more sheets: Matrix 1.9 T. urartu, Matrix 1.10 T. ur T. aes, Matrix 1.11 H. vulgare, Matrix 1.12 H. vu, T. aes, Matrix 1.13 S. cereale, Matrix 1.14 S. ce, T. aes, Matrix 1.15 Total Triticeae, Matrix 2.1 B. dystachion, Matrix 2.2 B. dyst, T. aes, Matrix 2.3 S. bicolor, Matrix 2.4 S. bi, T. aes, Matrix 2.5 Zea mays, Matrix 2.6 Z. mays, T. aes, Matrix 2.7 Z. mays S. bi, Matrix 2.8 Oryza sativa, Matrix 2.9 O. sat, T. aes, Matrix 2.10 pan, O. sat, B. dys, Marix 3.1 All genes ]
